# Supplementary material for: Coparenting and Parenting Pathways From the Couple Relationship to Children’s Behavior Problems
Source: J Fam Psychol. 2018 Dec 27;33(2):215–25. doi: 10.1037/fam0000492 (PMC6388648; doi:10.1037/fam0000492)
Supplement: Supplementary file 1 [file FAM-2018-1474Suppl.zip]

Archive with 3 entries (3 files):
- JFP rev1 Online Supplemental File S1 revised.pdf
- JFP rev2 Online supplemental File S2 .pdf
- JFP rev2 Online supplemental file S3 .pdf
